# Supplementary material for: Comprehensive Phenotypic Characterization and Genomic Analysis Unveil the Probiotic Potential of Bacillus velezensis K12
Source: Animals (Basel). 2025 Mar 11;15(6):798. doi: 10.3390/ani15060798 (PMC11939506; doi:10.3390/ani15060798)
Supplement: Supplementary file 1 [file animals-15-00798-s001.zip]

Archive with 1 entries (1 files):
- animals-3472127-supplementary.pdf
